# Supplementary material for: Systematic mapping of rRNA 2’-O methylation during frog development and involvement of the methyltransferase Fibrillarin in eye and craniofacial development in Xenopus laevis
Source: PLoS Genet. 2022 Jan 18;18(1):e1010012. doi: 10.1371/journal.pgen.1010012 (PMC8797249; doi:10.1371/journal.pgen.1010012)
Supplement: S1 Table — The table provides the methylation score for each methylated position identified at each stage analyzed. Newly identified positions are highlighted in green. The new positions confirmed by low dNTP primer extension are highlighted in red. The positions modified in human rRNAs are indicated for reference. For simplicity, mean values for the four embryos analyzed at each stage are shown (for deconvoluted data see S2 Table). (XLSX) [file pgen.1010012.s006.xlsx]

## Sheet: Sheet1
S1 Table: List of all identified rRNA 2’-O methylated positions by RiboMethSeq in X. laevis during development (mean dataset)
Xenopus laevis 18S rRNA_RefSeq (X02995.1)		RiboMethSeq score (mean of 24 embryos)	RiboMethSeq score (mean)							Human 18S		RiboMethSeq Sharma 2017		RiboMethSeq Krogh 2016		SILNAS Taoka 2018
Residue type	Position		St2 (mean of 4 embryos)	St10 (mean of 4 embryos)	St16 (mean of 4 embryos)	St23 (mean of 4 embryos)	St32 (mean of 4 embryos)	St45 (mean of 4 embryos)		Residue type	Position	HCT116 p53+/+	HCT116 p53-/-	HeLa	HCT116	TK6	HeLa
Am	27	0.857605	0.861084	0.851827	0.848883	0.880053	0.831969	0.871816		Am	27	0.88	0.83	1	0.99	1	0.96
Am	99	0.84958	0.842243	0.855227	0.848286	0.847863	0.85586	0.847999		Am	99	0.83	0.78	0.98	0.97	0.990107	94.0855
Um	116	0.851559	0.855571	0.871233	0.862372	0.851925	0.84869	0.819567		Um	116	0.8	0.72	0.95	0.92	0.98	99.0603
Um	121	0.824958	0.825003	0.828445	0.805732	0.826633	0.837559	0.826375		Um	121	0.92	0.89	0.97	0.91	0.98	97.9786
										Am	159	0.87	0.79	0.98	0.99	0.959346	92
Am	163	0.896724	0.904346	0.908189	0.905579	0.902623	0.888323	0.871282		Am	166	0.79	0.75	1	0.99	1	100
										Um	172	0.83	0.78	0.96	0.84	0.96	100
										Cm	174	0.83	0.78	0.56	0.74	0.92	90.5748
Um	252	0.319927	0.336104	0.320989	0.330796	0.332299	0.344097	0.255277
										Um	354	n.d.	n.d.	n.d.	n.d.	0.2	NA
Um	393	0.764536	0.784548	0.790761	0.788639	0.774748	0.787789	0.660734		Um	428	0.8	0.72	0.88	0.85	0.76	78
Gm	401	0.808668	0.808854	0.830632	0.804138	0.814872	0.806623	0.786887		Gm	436	0.89	0.9	0.58	0.73	0.75	0.57
Cm	427	0.883128	0.882845	0.885808	0.886669	0.901389	0.858136	0.883923		Cm	462	0.85	0.84	0.85	0.87	1	100
Am	433	0.823077	0.799381	0.856079	0.86213	0.843072	0.803841	0.773958		Am	468	0.8	0.76	0.99	0.96	0.99	99
Am	449	0.81063	0.840341	0.812714	0.82582	0.821675	0.819592	0.743638		Am	484	0.73	0.62	0.98	0.98	0.97	100
Gm	474	0.846338	0.854023	0.856707	0.847076	0.855145	0.841345	0.823734		Gm	509	0.87	0.86	0.97	0.96	0.97	0.96
Am	477	0.746432	0.753246	0.753419	0.765232	0.76226	0.745447	0.698986		Am	512	0.75	0.65	0.94	0.97	0.833928	NA
Cm	482	0.893481	0.896483	0.893725	0.897423	0.893685	0.894402	0.88517		Cm	517	0.91	0.89	0.99	0.99	1	1
Am	541	0.908784	0.915926	0.934899	0.916768	0.925887	0.92149	0.837732		Am	576	0.95	0.96	0.89	0.92	0.9623	0.730264
Am	555	0.755819	0.785358	0.795266	0.7957	0.783879	0.776688	0.598021		Am	590	0.78	0.71	0.99	0.89	0.724519	0.95
Gm	566	0.89927	0.895818	0.906702	0.89735	0.90759	0.902396	0.885765		Gm	601	0.81	0.77	0.99	0.96	0.891005	0.91
										Cm	621	n.d.	n.d.	n.d.	n.d.	0.62	NA
Um	592	0.816776	0.820504	0.820997	0.838861	0.800205	0.822471	0.797618		Um	627	0.88	0.86	0.98	0.97	0.993305	NA
Gm	609	0.906698	0.905217	0.928219	0.919057	0.922007	0.882518	0.883171		Gm	644	0.92	0.87	0.92	0.93	0.983433	1
Am	633	0.848658	0.847487	0.85178	0.852686	0.856062	0.846639	0.837292		Am	668	0.84	0.79	0.94	0.95	0.990659	1
Gm	648	0.798814	0.810801	0.799217	0.808015	0.817625	0.795982	0.761241		Gm	683	0.95	0.86	0.99	0.96	0.99	NA
Cm	760	0.51002	0.526467	0.562448	0.5362	0.543127	0.516755	0.375121		Cm	797	0.73	0.66	0.85	0.76	0.682297	NA
Um	762	0.789273	0.790299	0.812876	0.785533	0.796382	0.752543	0.798004		Um	799	0.91	0.86	0.99	0.97	0.97839	0.970023
										Gm	867	0.64	0.64	0.73	0.66	0.279091	0.476416
Am	993	0.867551	0.874566	0.890406	0.885774	0.882766	0.863739	0.808055		Am	1031	0.91	0.88	0.95	0.95	0.973316	0.98
										Cm	1272	0.35	0.32	0.6	0.41	0.471763	NA
Um	1250	0.827186	0.82733	0.834035	0.838685	0.83468	0.825985	0.802401		Um	1288	0.85	0.8	0.96	0.98	0.97629	0.72
Um	1288	0.892658	0.896284	0.90442	0.901086	0.886472	0.887344	0.880339		Um	1326	0.84	0.83	0.99	97	1	NA
Gm	1290	0.77911	0.794484	0.787145	0.789322	0.7575	0.769139	0.777073		Gm	1328	0.84	0.81	0.99	0.99	0.997179	NA
Am	1345	0.840921	0.838914	0.85236	0.851188	0.85105	0.831245	0.82077		Am	1383	0.93	0.88	0.95	0.93	0.984277	NA
Cm	1353	0.899934	0.919428	0.925277	0.919263	0.919484	0.904784	0.811369		Cm	1391	0.9	0.88	0.98	0.89	0.952466	0.96
Um	1400	0.889771	0.888572	0.887797	0.883034	0.895986	0.88928	0.893958		Um	1442	0.85	0.79	0.92	0.87	0.779396	0.963754
										Gm	1447	0.16	0.07	0.67	0.71	0.33895	0.393822
Gm	1448	0.861094	0.875877	0.877903	0.859252	0.865881	0.837886	0.849767		Gm	1490	0.94	0.94	0.99	0.97	1	1
										Um	1668	n.d.	n.d.	n.d.	n.d.	0.0778079	0.05
Am	1636	0.846212	0.858216	0.857632	0.848957	0.851207	0.825945	0.835317		Am	1678	0.9	0.88	0.98	0.98	0.938364	NA
Cm	1661	0.935478	0.929173	0.939277	0.941038	0.94052	0.933554	0.929306		Cm	1703	0.94	0.91	0.94	0.94	0.9203	NA
Um	1761	0.715022	0.727493	0.727333	0.724978	0.706882	0.707216	0.696227		Um	1804	0.91	0.9	0.79	0.84	0.862241	0.8
Xenopus laevis 5.8S rRNA_RefSeq (X02995.1)		RiboMethSeq score (mean of 24)	RiboMethSeq score (mean)							Human 5.8S		RiboMethSeq Sharma 2017		RiboMethSeq Krogh 2016		SILNAS Taoka 2018
Residue type	Position		St2 (mean of 4)	St10 (mean of 4)	St16 (mean of 4)	St23 (mean of 4)	St32 (mean of 4)	St45 (mean of 4)		Residue type	Position	HCT116 p53+/+	HCT116 p53-/-	HeLa	HCT116	TK6	HeLa
Um	17	0.765597	0.774534	0.772209	0.781201	0.776301	0.772512	0.716824		Um	14	0.73	0.71	n.d.	n.d.	0.05	0.11
Gm	78	0.884615	0.894069	0.897213	0.8995	0.89542	0.890123	0.831365		Gm	75	0.89	0.83	n.d.	n.d.	0.87	0.92
Xenopus laevis 28S rRNA_isolate Gosselies (MT122800)		RiboMethSeq score (mean of 24)	RiboMethSeq score (mean)							Homo sapiens 28S rRNA		RiboMethSeq Sharma 2017		RiboMethSeq Krogh 2016		SILNAS Taoka 2018
Residue type	Position		St2 (mean of 4)	St10 (mean of 4)	St16 (mean of 4)	St23 (mean of 4)	St32 (mean of 4)	St45 (mean of 4)		Residue type	Position	HCT116 p53+/+	HCT116 p53-/-	HeLa	HCT116	TK6	HeLa
Am	393	0.811589	0.829895	0.831064	0.830557	0.840922	0.806783	0.730315		Am	398 (389)	0.89	0.86	0.99	0.98	0.98	0.965179
Am	395	0.849567	0.858547	0.861023	0.859075	0.861542	0.845315	0.8119		Am	400 (391)	0.92	0.89	0.99	0.97	0.98	1
Gm	432	0.754426	0.76595	0.750931	0.750845	0.753148	0.757115	0.748567
										Gm	1316 (1303)	0.63	0.54	0.67	0.68	0.71226	0.36
Am	960	0.85244	0.86359	0.861202	0.859389	0.849421	0.844012	0.837023		Am	1323 (1310)	n.d.	n.d.	n.d.	n.d.	0.436954	0.26655
Am	963	0.7177	0.731161	0.745018	0.724421	0.729167	0.716201	0.660231		Am	1326 (1313)	0.79	0.67	0.97	0.95	1	1
Cm	977	0.876767	0.897459	0.888238	0.892102	0.883364	0.8775	0.821939		Cm	1340 (1327)	0.69	0.64	0.92	0.95	0.923569	0.87
Cm	1113	0.948218	0.968937	0.90909	0.934517	0.984261	0.960632	0.931871
Gm	1183	0.834217	0.829702	0.843293	0.842178	0.832453	0.822777	0.834899		Gm	1522 (1509)	0.83	0.82	0.98	0.96	0.99	0.989782
Am	1185	0.817771	0.826481	0.828734	0.827289	0.812133	0.805211	0.806775		Am	1524 (1511)	0.92	0.83	0.97	0.98	0.993668	0.980938
Am	1195	0.92166	0.921627	0.91922	0.913037	0.928249	0.921674	0.926154		Am	1534 (1521)	0.94	0.92	0.97	0.96	1	1
Gm	1286	0.899679	0.900344	0.898276	0.910175	0.905271	0.891736	0.892274		Gm	1625 (1612)	0.96	0.95	0.98	0.96	1	1
Gm	1402	n.d. (*)	n.d.	n.d.	n.d.	n.d.	n.d.	n.d.		Gm	1760 (1747)	0.89	0.87	0.92	0.93	0.89	NA
										Um	1773 (1760)	n.d.	n.d.	n.d.	n.d.	0.700084	NA
Am	1515	0.864723	0.868412	0.867817	0.871854	0.874211	0.855403	0.85064		Am	1871 (1858)	0.9	0.84	0.97	0.97	0.9558	0.94
Cm	1525	0.828319	0.902315	0.898868	0.899296	0.887348	0.871499	0.510587		Cm	1881 (1868)	0.47	0.28	0.63	0.64	0.35	NA
Cm	1836	0.875913	0.8805	0.877715	0.876671	0.882147	0.872735	0.865707		Cm	2351 (2338)	0.86	0.79	0.97	0.97	0.99	NA
Am	1848	0.270914	0.277792	0.268943	0.218419	0.266837	0.259644	0.333848		Am	2363 (2350)	0.6	0.56	0.98	0.97	1	1
Gm	1849	0.883871	0.885565	0.886595	0.887633	0.885722	0.878435	0.879276		Gm	2364 (2351)	0.91	0.88	0.99	0.99	1	1
Cm	1850	0.328041	0.285122	0.305981	0.29816	0.350176	0.333825	0.394982		Cm	2365 (2352)	n.d.	n.d.	0.93	0.86	0.9	0.955677
Am	1886	0.875339	0.900873	0.906869	0.903235	0.89928	0.878692	0.763083		Am	2401 (2388)	0.69	0.54	0.71	0.83	0.733768	0.66
Um	1900	0.82586	0.823356	0.835272	0.823185	0.844065	0.837294	0.791987		Um	2415 (2402)	0.52	0.36	0.7	0.83	0.87	NA
Cm	1907	0.788297	0.830116	0.837486	0.834234	0.83329	0.812105	0.58255		Cm	2422 (2409)	0.82	0.78	0.98	0.9	0.975	NA
Gm	1909	0.912119	0.908306	0.912638	0.909368	0.911278	0.908436	0.922689		Gm	2424 (2411)	0.91	0.89	0.99	0.96	0.9	NA
Am	2309	0.89004	0.897338	0.902781	0.884358	0.902907	0.871515	0.88134		Am	2787 (2774)	0.8	0.75	0.71	0.92	0.844037	0.78
Cm	2326	0.947541	0.953313	0.951323	0.955468	0.957154	0.948563	0.919422		Cm	2804 (2791)	0.9	0.88	0.89	0.93	0.931998	0.89
Am	2337	0.823097	0.842528	0.848256	0.852676	0.848609	0.819589	0.726924		Am	2815 (2802)	0.83	0.77	0.96	0.91	0.921935	0.78
										Cm	2824 (2811)	0.68	0.58	0.94	0.9	0.87314	0.66
Um	2359	0.821095	0.816659	0.824047	0.814018	0.826503	0.817847	0.827494		Um	2837 (2824)	0.89	0.87	0.99	0.99	0.992532	0.99
Cm	2383	0.85016	0.873801	0.871092	0.869592	0.864155	0.855299	0.767022		Cm	2861 (2848)	0.83	0.8	0.85	0.93	0.72	NA
Gm	2398	0.915036	0.928778	0.931548	0.925926	0.936979	0.917352	0.849636		Gm	2876 (2863)	0.84	0.82	0.76	0.8	0.494423	0.73
										Gm	3627 (3606)	n.d.	n.d.	n.d.	n.d.	0.959755	0.84
Cm	2852	0.82178	0.828407	0.826474	0.826611	0.81879	0.810257	0.820141		Cm	3701 (3680)	0.88	0.82	0.99	0.98	1	NA
Am	2869	0.896136	0.901611	0.907337	0.90724	0.90694	0.895639	0.858051		Am	3718 (3697)	0.88	0.85	0.94	0.98	0.881617	0.87
Am	2875	0.913599	0.915622	0.920144	0.915507	0.923374	0.912262	0.894683		Am	3724 (3703)	0.94	0.91	1	0.99	1	1
Gm	2895	0.665459	0.677951	0.692397	0.642236	0.647693	0.664255	0.668219		Gm	3744 (3723)	0.71	0.55	0.9	0.94	0.828968	0.94
Am	2911	0.505053	0.515258	0.507767	0.513994	0.514141	0.529114	0.450042		Am	3760 (3739)	0.89	0.86	0.98	0.97	0.9	1
Am	2936	0.861237	0.882485	0.875028	0.866619	0.844447	0.860903	0.837938		Am	3785 (3764)	0.9	0.82	1	0.99	0.96	1
Gm	2943	0.952878	0.953846	0.951868	0.956667	0.940971	0.948924	0.964989		Gm	3792 (3771)	0.98	0.97	1	0.99	1	1
Cm	2959	0.873972	0.895976	0.901868	0.894568	0.876625	0.878443	0.796353		Cm	3808 (3787)	0.9	0.89	0.95	0.95	0.8	NA
Um	2969	0.822089	0.81971	0.818115	0.828021	0.809379	0.823647	0.833664		Um	3818 (3797)	0.95	0.92	0.97	0.91	0.995293	NA
Am	2976	0.907035	0.910896	0.907645	0.914536	0.910357	0.898128	0.900649		Am	3825 (3804)	0.92	0.88	0.88	0.91	0.92	NA
Am	2981	0.84306	0.832013	0.848859	0.829939	0.849261	0.849271	0.849017		Am	3830 (3809)	0.75	0.64	0.99	0.99	1	0.98
Cm	2992	0.894649	0.897934	0.89412	0.891755	0.898373	0.898055	0.887654		Cm	3841 (3820)	0.91	0.9	0.94	0.93	1	1
Am	3018	0.602133	0.618839	0.63008	0.631989	0.635141	0.645914	0.450835		Am	3867 (3846)	0.82	0.83	0.64	0.49	0.425163	0.4
Cm	3020	0.812525	0.833713	0.848947	0.85719	0.8388	0.818905	0.677596		Cm	3869 (3848)	0.87	0.81	0.84	0.88	0.665626	0.93
Cm	3038	0.870643	0.87625	0.871725	0.875761	0.880648	0.865001	0.854472		Cm	3887 (3866)	0.91	0.89	0.99	0.97	0.99	1.04
Gm	3050	0.87677	0.864396	0.869571	0.87238	0.882322	0.880566	0.891387		Gm	3899 (3878)	0.9	0.89	0.97	0.94	0.984502	0.98
Um	3076	0.820476	0.811695	0.816899	0.822525	0.823227	0.82111	0.827399		Um	3925 (3904)	0.73	0.61	0.74	0.71	0.957804	0.92
Gm	3095	0.840484	0.854286	0.85349	0.855825	0.853049	0.840631	0.785623		Gm	3944 (3923)	0.7	0.57	0.88	0.8	0.795715	0.77
Gm	3156	0.841367	0.86224	0.847606	0.862027	0.871671	0.853407	0.75125		Gm	4042 (4020)	0.74	0.61	0.59	0.68	0.83	NA
Cm	3168	0.863071	0.879004	0.85893	0.878982	0.894838	0.831545	0.835125		Cm	4054 (4032)	0.92	0.89	0.98	0.97	1	1
Gm	3305	0.908117	0.90702	0.913011	0.902166	0.910277	0.909493	0.906737		Gm	4196 (4166)	0.94	0.93	0.98	0.96	0.98	NA
Um	3336	0.824432	0.829344	0.829264	0.818829	0.837179	0.825355	0.806622		Um	4227 (4197)	0.88	0.85	0.96	0.96	0.97	NA
Gm	3337	0.892943	0.896048	0.914739	0.900199	0.892754	0.895785	0.858135		Gm	4228 (4198)	0.89	0.86	0.98	0.97	0.917911	NA
Um	3415	0.865166	0.849619	0.870189	0.878294	0.880268	0.857398	0.855227		Um	4306 (4276)	0.79	0.78	0.92	0.79	0.88	NA
Gm	3479	0.818331	0.834681	0.849246	0.833073	0.858415	0.772461	0.762109		Gm	4370 (4340)	0.92	0.91	0.95	0.95	0.99	NA
Gm	3501	0.870945	0.875333	0.882913	0.864608	0.876959	0.863813	0.862041		Gm	4392 (4362)	0.89	0.86	0.99	0.99	0.970732	0.96
Gm	3534	0.732741	0.767632	0.779829	0.776224	0.758312	0.726705	0.587747
Cm	3565	0.70801	0.69441	0.709624	0.691947	0.677666	0.722033	0.752381		Cm	4456 (4426)	0.74	0.71	0.94	0.95	0.975	0.96731
Gm	3603	0.858591	0.873449	0.88204	0.864066	0.877201	0.858247	0.796543		Gm	4494 (4464)	0.9	0.81	0.96	0.93	0.91	NA
Um	3607	0.909219	0.938732	0.929956	0.915214	0.911255	0.866029	0.894127		Um	4498 (4468)	0.93	0.93	0.98	0.98	1	1
Gm	3608	0.919108	0.925203	0.921151	0.918319	0.917304	0.910164	0.922507		Gm	4499 (4469)	0.75	0.75	0.99	0.99	1	1
Am	3632	0.900851	0.897069	0.90483	0.892327	0.902094	0.900529	0.908259		Am	4523 (4493)	0.86	0.8	0.99	0.99	0.873985	NA
Cm	3645	0.913406	0.925915	0.913723	0.924031	0.90781	0.915912	0.893043		Cm	4536 (4506)	0.95	0.94	0.89	0.93	1	NA
Am	3680	0.777181	0.815299	0.817946	0.813796	0.811336	0.793827	0.610881		Am	4571 (4541)	0.8	0.66	0.86	0.87	0.43	NA
Am	3699	0.860434	0.875113	0.883934	0.859945	0.870915	0.876964	0.795732		Am	4590 (4560)	0.62	0.51	0.56	0.55	0.36512	0.32
										Gm	4618 (4588)	0.64	0.45	0.85	0.78	0.75	NA
Um	3729	0.845324	0.828654	0.84829	0.862541	0.852491	0.85123	0.82874		Um	4620 (4590)	0.67	0.57	0.84	0.75	0.816678	NA
Gm	3732	0.942601	0.951743	0.94566	0.95029	0.946349	0.937796	0.923766		Gm	4623 (4593)	0.91	0.88	0.96	0.89	1	NA
Gm	3746	0.84477	0.871677	0.880154	0.865834	0.859231	0.865664	0.726058		Gm	4637 (4607)	0.68	0.58	0.8	0.73	1	NA
Cm	4013	0.862473	0.85503	0.857672	0.846318	0.864971	0.862809	0.888035
	new position identified
	new position confirmed by low dNTP primer extension
	previously known position confirmed by low dNTP primer extension
	hypomethylated position (cut-off 0.75)
(*)	This modified position was detected in Homo sapiens, Xenopus tropicalis and we identified a suitable snoRNA guide in Xenopus laevis but we did not find a modified nucleotide at this position at the inspected stages of development.
bold	modified position not conserved between X. laevis and human cell lines
