# Supplementary material for: Systematic mapping of rRNA 2’-O methylation during frog development and involvement of the methyltransferase Fibrillarin in eye and craniofacial development in Xenopus laevis
Source: PLoS Genet. 2022 Jan 18;18(1):e1010012. doi: 10.1371/journal.pgen.1010012 (PMC8797249; doi:10.1371/journal.pgen.1010012)
Supplement: S2 Table — (XLSX) [file pgen.1010012.s007.xlsx]

## Sheet: Sheet1
S2 Table: List of all identified rRNA 2’-O methylated positions by RiboMethSeq in X. laevis during development (individual embryo dataset)
Xenopus laevis 18S rRNA_RefSeq (X02995.1)		RiboMethSeq score stage 2				RiboMethSeq score stage 10				RiboMethSeq score stage 16				RiboMethSeq score stage 23				RiboMethSeq score stage 32				RiboMethSeq score stage 45
Residue type	Position	embryo #1	embryo #2	embryo #3	embryo #4	embryo #1	embryo #2	embryo #3	embryo #4	embryo #1	embryo #2	embryo #3	embryo #4	embryo #1	embryo #2	embryo #3	embryo #4	embryo #1	embryo #2	embryo #3	embryo #4	embryo #1	embryo #2	embryo #3	embryo #4
Am	27	0.870543	0.838805	0.826734	0.908253	0.858686	0.842831	0.886595	0.819197	0.852484	0.893917	0.793343	0.855787	0.913366	0.872569	0.821008	0.91327	0.815584	0.796936	0.883041	0.832315	0.82966	0.864016	0.896094	0.897495
Am	99	0.833077	0.848618	0.840282	0.846992	0.865751	0.840628	0.86026	0.854269	0.875615	0.835039	0.845386	0.837104	0.873384	0.838849	0.830363	0.848856	0.858368	0.866036	0.865588	0.833449	0.842186	0.864248	0.836659	0.848904
Um	116	0.852161	0.85227	0.864256	0.853596	0.876787	0.882387	0.872042	0.853715	0.858362	0.859326	0.869256	0.862542	0.861589	0.85261	0.854058	0.839442	0.867276	0.853016	0.84649	0.827977	0.81252	0.820465	0.826055	0.819229
Um	121	0.804136	0.863073	0.80913	0.823674	0.81914	0.839532	0.843188	0.811918	0.782048	0.82946	0.792371	0.819048	0.869565	0.821749	0.794708	0.82051	0.803479	0.851769	0.857211	0.837777	0.835157	0.803279	0.82606	0.841004
Am	163	0.892863	0.906606	0.913356	0.904558	0.909938	0.903397	0.913544	0.905876	0.901887	0.900156	0.911459	0.908814	0.900243	0.915215	0.897892	0.897142	0.905735	0.895547	0.87622	0.875791	0.876494	0.87023	0.867542	0.870861
Um	252	0.332258	0.320597	0.363857	0.327705	0.312587	0.328696	0.323815	0.318858	0.349766	0.346748	0.31193	0.31474	0.322453	0.313042	0.354104	0.339597	0.34112	0.335973	0.353975	0.345322	0.245441	0.224172	0.317131	0.234364
Um	393	0.780873	0.793746	0.791927	0.771644	0.785491	0.844475	0.761244	0.771832	0.789903	0.775713	0.799918	0.78902	0.819919	0.791021	0.741616	0.746437	0.790043	0.810699	0.791827	0.758586	0.6132	0.675268	0.684211	0.670258
Gm	401	0.819102	0.815959	0.778169	0.822185	0.842918	0.813101	0.805846	0.860665	0.802531	0.813255	0.8033	0.797467	0.841827	0.816253	0.815783	0.785624	0.84914	0.785448	0.818069	0.773834	0.760761	0.783352	0.797949	0.805484
Cm	427	0.884665	0.865487	0.909308	0.871921	0.866516	0.867503	0.9092	0.900013	0.874813	0.886504	0.896428	0.888931	0.886164	0.872995	0.936973	0.909424	0.834921	0.922322	0.850688	0.824615	0.880401	0.899097	0.87476	0.881435
Am	433	0.824098	0.797953	0.767201	0.80827	0.861995	0.829263	0.870413	0.862646	0.830918	0.852953	0.887459	0.877189	0.818948	0.836406	0.858851	0.858083	0.86423	0.825141	0.802845	0.723146	0.722747	0.792552	0.795902	0.784629
Am	449	0.850295	0.839791	0.862988	0.808289	0.827711	0.784054	0.810596	0.828494	0.861225	0.799877	0.822968	0.819211	0.814202	0.846688	0.786548	0.839262	0.811544	0.815512	0.817441	0.833873	0.781442	0.759814	0.685832	0.747464
Gm	474	0.843967	0.874668	0.841851	0.855607	0.867115	0.861075	0.856988	0.84165	0.845338	0.84337	0.845153	0.854443	0.861028	0.852352	0.864441	0.842757	0.854879	0.830489	0.841857	0.838154	0.828292	0.82087	0.83608	0.809696
Am	477	0.74124	0.761515	0.763447	0.746784	0.763296	0.754003	0.749109	0.747266	0.762301	0.782358	0.744353	0.771916	0.766934	0.767504	0.74831	0.766294	0.746732	0.76013	0.746029	0.728896	0.697709	0.721782	0.70889	0.667565
Cm	482	0.8987	0.887242	0.895304	0.904687	0.899629	0.89661	0.891101	0.887559	0.8965	0.898069	0.901855	0.893268	0.902451	0.882396	0.882954	0.906939	0.89511	0.89994	0.885339	0.897218	0.885402	0.879134	0.895968	0.880176
Am	541	0.869442	0.940994	0.926803	0.926465	0.962016	0.927802	0.932306	0.917472	0.902746	0.944773	0.918345	0.901208	0.933551	0.92952	0.925787	0.914689	0.943284	0.929873	0.888607	0.924196	0.855678	0.841541	0.824552	0.829159
Am	555	0.772141	0.779253	0.794082	0.795957	0.807712	0.796597	0.810278	0.766476	0.806704	0.79226	0.79052	0.793316	0.825195	0.77305	0.764782	0.772489	0.796824	0.781591	0.743273	0.785066	0.580796	0.645484	0.567294	0.598511
Gm	566	0.884931	0.919502	0.906906	0.871933	0.897075	0.921585	0.920295	0.887853	0.89049	0.887781	0.893171	0.917957	0.908638	0.911984	0.90894	0.900799	0.903704	0.920291	0.879675	0.905915	0.886465	0.869591	0.919667	0.867337
Um	592	0.804206	0.823219	0.849877	0.804715	0.846006	0.851756	0.82829	0.757935	0.851422	0.867789	0.77533	0.860901	0.735046	0.825537	0.824352	0.815885	0.789344	0.828459	0.805211	0.866871	0.800473	0.811633	0.850303	0.728065
Gm	609	0.883772	0.915733	0.909518	0.911844	0.912501	0.93893	0.929819	0.931628	0.917377	0.927296	0.910263	0.921292	0.93617	0.902213	0.917295	0.932351	0.886442	0.886742	0.880552	0.876335	0.854575	0.895804	0.913176	0.869131
Am	633	0.842099	0.855383	0.859756	0.832709	0.848565	0.867448	0.84628	0.844828	0.852005	0.850959	0.842769	0.865012	0.865037	0.860672	0.846854	0.851685	0.860307	0.853496	0.831816	0.840939	0.831847	0.838988	0.837681	0.840652
Gm	648	0.79171	0.783247	0.842399	0.825848	0.797275	0.797924	0.809693	0.791976	0.817825	0.808405	0.803529	0.802302	0.803272	0.819113	0.828039	0.820076	0.799273	0.833391	0.800727	0.750536	0.75296	0.791477	0.768422	0.732105
Cm	760	0.464977	0.557935	0.597767	0.485189	0.497721	0.633488	0.58313	0.535452	0.453009	0.533917	0.554778	0.603095	0.578258	0.578223	0.504024	0.512002	0.533269	0.558193	0.524964	0.450594	0.39114	0.318735	0.39485	0.39576
Um	762	0.770346	0.801445	0.838903	0.750501	0.816309	0.787055	0.851412	0.796728	0.775289	0.785467	0.781235	0.80014	0.776215	0.843209	0.836838	0.729266	0.768161	0.795812	0.752926	0.693274	0.774542	0.786517	0.855382	0.775576
Am	993	0.864995	0.877009	0.881813	0.874448	0.876968	0.897481	0.906639	0.880536	0.886434	0.882754	0.881675	0.892233	0.900311	0.872364	0.879016	0.879372	0.866735	0.88205	0.848018	0.858152	0.81982	0.823162	0.797705	0.791531
Um	1250	0.83582	0.811338	0.844786	0.817375	0.828625	0.849917	0.83573	0.821868	0.835468	0.837686	0.846071	0.835514	0.851792	0.839076	0.834202	0.813649	0.822159	0.833095	0.822092	0.826593	0.840948	0.7663	0.799438	0.802916
Um	1288	0.893864	0.889774	0.9111	0.8904	0.905763	0.9086	0.90157	0.901748	0.910524	0.903057	0.888062	0.902702	0.878686	0.898331	0.901307	0.867564	0.897937	0.867347	0.896636	0.887457	0.869253	0.872588	0.904872	0.874644
Gm	1290	0.788436	0.855821	0.760709	0.77297	0.771077	0.799177	0.791398	0.786927	0.786163	0.786483	0.787499	0.797142	0.724179	0.775284	0.778015	0.752523	0.777137	0.760334	0.772247	0.766839	0.801084	0.77013	0.752986	0.784091
Am	1345	0.84408	0.836407	0.83985	0.835322	0.863291	0.844048	0.862511	0.839589	0.850522	0.854096	0.833635	0.866501	0.850584	0.844028	0.847897	0.861691	0.830828	0.834346	0.832499	0.827307	0.815114	0.81743	0.812029	0.838508
Cm	1353	0.924433	0.91108	0.919804	0.922394	0.932683	0.926495	0.921592	0.920339	0.921072	0.916524	0.91356	0.925896	0.927021	0.910604	0.91276	0.927552	0.897387	0.922164	0.903404	0.896179	0.823636	0.826749	0.779806	0.815284
Um	1400	0.896413	0.875198	0.886404	0.896275	0.886773	0.892349	0.88892	0.883146	0.871474	0.889429	0.883075	0.888157	0.899018	0.898068	0.894591	0.892265	0.880252	0.88261	0.899572	0.894687	0.899978	0.890192	0.894782	0.890881
Gm	1448	0.857629	0.872061	0.869296	0.904523	0.892714	0.864168	0.885529	0.869199	0.849102	0.853531	0.869597	0.864777	0.892758	0.860101	0.883401	0.827265	0.866574	0.83039	0.791872	0.862706	0.845787	0.89223	0.804652	0.856397
Am	1636	0.872505	0.867865	0.879527	0.812968	0.876884	0.831327	0.886413	0.835902	0.873144	0.852596	0.808178	0.86191	0.868042	0.825204	0.861679	0.849901	0.848278	0.859208	0.815534	0.780761	0.82381	0.860599	0.853105	0.803756
Cm	1661	0.913538	0.925237	0.951927	0.92599	0.951171	0.944422	0.948306	0.913208	0.961691	0.931923	0.936587	0.933952	0.943336	0.944747	0.94057	0.933427	0.936628	0.946114	0.940129	0.911344	0.934016	0.92722	0.930427	0.92556
Um	1761	0.74347	0.725226	0.705517	0.735756	0.736261	0.730203	0.741049	0.701818	0.737331	0.71463	0.718128	0.729822	0.689134	0.718651	0.723232	0.696512	0.7285	0.686679	0.704351	0.709334	0.685387	0.708695	0.704117	0.68671
Xenopus laevis 5.8S rRNA_RefSeq (X02995.1)
Residue type	Position
Um	17	0.760776	0.769237	0.790698	0.777424	0.774622	0.758252	0.774919	0.781043	0.792217	0.761633	0.78874	0.782214	0.781904	0.782178	0.783234	0.757887	0.759607	0.780053	0.781039	0.769349	0.73401	0.709155	0.738502	0.685628
Gm	78	0.895985	0.892584	0.896563	0.891145	0.899594	0.895826	0.901539	0.891892	0.901124	0.896742	0.897135	0.902998	0.902164	0.893148	0.887636	0.898732	0.884967	0.894463	0.889972	0.891089	0.822967	0.823986	0.841484	0.837022
Xenopus laevis 28S rRNA_isolate Gosselies (MT122800)
Residue type	Position
Am	393	0.828961	0.844469	0.846426	0.799722	0.836955	0.817221	0.847663	0.822417	0.829592	0.839671	0.824495	0.828468	0.853685	0.844134	0.823256	0.842612	0.837633	0.842174	0.784711	0.762613	0.759308	0.726995	0.748921	0.686035
Am	395	0.854976	0.859393	0.86475	0.855068	0.870785	0.867764	0.849119	0.856422	0.851846	0.858902	0.856296	0.869254	0.870817	0.854312	0.859752	0.861289	0.87399	0.837526	0.818517	0.851225	0.781427	0.833151	0.812642	0.820381
Gm	432	0.745874	0.775866	0.784962	0.757098	0.76702	0.693598	0.775342	0.767766	0.751159	0.764184	0.739399	0.748639	0.722387	0.794231	0.759898	0.736076	0.753976	0.799492	0.766775	0.708217	0.716565	0.781202	0.754546	0.741956
Am	960	0.850626	0.873368	0.866518	0.863847	0.873016	0.855432	0.873213	0.843145	0.86289	0.839939	0.864286	0.870441	0.850601	0.873631	0.82089	0.852564	0.769929	0.88251	0.873617	0.849991	0.825712	0.830132	0.871899	0.820351
Am	963	0.720161	0.736088	0.764038	0.704358	0.746906	0.744801	0.758367	0.73	0.714124	0.735499	0.705705	0.742358	0.685436	0.76036	0.728175	0.742698	0.749027	0.706296	0.723563	0.685916	0.685926	0.689697	0.658465	0.606838
Cm	977	0.892396	0.899453	0.896679	0.901307	0.883375	0.90526	0.869396	0.894923	0.89479	0.889756	0.881111	0.902753	0.883035	0.896979	0.884178	0.869266	0.886845	0.905791	0.841446	0.875916	0.801137	0.811133	0.853353	0.822133
Cm	1113	0.993581	0.949868	0.936877	0.995422	0.651908	0.995566	0.993613	0.995274	0.914318	0.907242	0.959445	0.957062	0.993729	0.994517	0.957494	0.991304	0.956019	0.942943	0.99555	0.948016	0.875614	0.934932	0.993091	0.923848
Gm	1183	0.819869	0.857096	0.830707	0.811137	0.8442	0.835261	0.853349	0.840361	0.847109	0.847563	0.830582	0.843457	0.848524	0.839888	0.826746	0.814655	0.832772	0.827039	0.838301	0.792997	0.828794	0.844135	0.843705	0.82296
Am	1185	0.851604	0.805803	0.826335	0.822183	0.830125	0.82457	0.835089	0.825151	0.834846	0.835427	0.831396	0.807486	0.813408	0.813263	0.80643	0.815432	0.807153	0.806434	0.80076	0.806497	0.785943	0.812671	0.814223	0.814264
Am	1195	0.932372	0.905975	0.928806	0.919355	0.917963	0.928968	0.921747	0.908203	0.895913	0.926481	0.910947	0.918806	0.944029	0.924982	0.922193	0.92179	0.934976	0.934875	0.910727	0.906118	0.933005	0.911284	0.932029	0.9283
Gm	1286	0.884993	0.918156	0.902629	0.895599	0.89165	0.90039	0.905628	0.895436	0.911777	0.916929	0.902227	0.909765	0.90432	0.90867	0.902451	0.905646	0.900794	0.896043	0.888608	0.881498	0.905117	0.886265	0.894274	0.883441
Gm	1402	n.d. (*)	n.d.	n.d.	n.d.	n.d.	n.d.	n.d.	n.d.	n.d.	n.d.	n.d.	n.d.	n.d.	n.d.	n.d.	n.d.	n.d.	n.d.	n.d.	n.d.	n.d.	n.d.	n.d.	n.d.
Am	1515	0.868018	0.869765	0.871502	0.864364	0.859837	0.862027	0.868623	0.880783	0.865576	0.863809	0.877008	0.881023	0.892877	0.86317	0.867064	0.873732	0.863101	0.865724	0.852903	0.839884	0.865914	0.833492	0.855601	0.847554
Cm	1525	0.899598	0.908567	0.900225	0.900871	0.901335	0.90076	0.902188	0.891189	0.908318	0.897084	0.895331	0.89645	0.887564	0.890704	0.887052	0.884072	0.884463	0.867602	0.864291	0.869639	0.442802	0.533335	0.552586	0.513627
Cm	1836	0.874818	0.891846	0.884814	0.870523	0.877674	0.885245	0.880633	0.867309	0.874313	0.880464	0.879502	0.872405	0.896804	0.885784	0.870557	0.875445	0.889537	0.888353	0.851083	0.861967	0.836682	0.890593	0.848415	0.887137
Am	1848	0.274321	0.270763	0.384742	0.18134	0.238584	0.354968	0.3106	0.171618	0.148391	0.259556	0.169857	0.29587	0.228228	0.285977	0.303442	0.249701	0.301547	0.293742	0.21643	0.226857	0.278295	0.415775	0.337642	0.303681
Gm	1849	0.879142	0.883172	0.900252	0.879694	0.881094	0.895006	0.891173	0.879106	0.889503	0.892289	0.882714	0.886026	0.885916	0.89121	0.877041	0.888722	0.875936	0.880373	0.880109	0.877321	0.871777	0.883825	0.870733	0.890768
Cm	1850	0.203861	0.269132	0.399503	0.267993	0.239586	0.400612	0.369111	0.214616	0.243351	0.333163	0.210679	0.405446	0.341418	0.36289	0.357227	0.339168	0.330445	0.313691	0.401771	0.289392	0.363747	0.45559	0.395795	0.364795
Am	1886	0.902316	0.907684	0.911103	0.88239	0.910438	0.907088	0.908912	0.901037	0.910914	0.902552	0.900331	0.899145	0.897214	0.900699	0.896836	0.902373	0.882127	0.898364	0.874159	0.86012	0.737486	0.797194	0.769099	0.748552
Um	1900	0.81288	0.8315	0.840246	0.808797	0.833098	0.86067	0.843049	0.804272	0.802731	0.836644	0.806046	0.847319	0.856784	0.835354	0.831354	0.852767	0.827797	0.843179	0.84192	0.83628	0.778195	0.809447	0.811832	0.768473
Cm	1907	0.824431	0.831304	0.847312	0.817417	0.835318	0.841744	0.840629	0.832252	0.840618	0.824339	0.816313	0.855664	0.824542	0.815874	0.850534	0.842209	0.818407	0.821666	0.820137	0.788209	0.597876	0.559517	0.549323	0.623483
Gm	1909	0.898074	0.913609	0.917758	0.903784	0.912663	0.93466	0.911228	0.892	0.912078	0.914338	0.892974	0.91808	0.916264	0.923915	0.907043	0.89789	0.909255	0.919199	0.906286	0.899003	0.925287	0.912997	0.929301	0.923171
Am	2309	0.894597	0.89441	0.893787	0.906556	0.915844	0.891885	0.909667	0.893728	0.87949	0.895748	0.861622	0.90057	0.906806	0.926803	0.904727	0.873294	0.894425	0.887256	0.878457	0.825922	0.89072	0.86095	0.881329	0.892363
Cm	2326	0.945016	0.953813	0.95238	0.962044	0.9416	0.942502	0.963844	0.957347	0.959725	0.952611	0.964177	0.945358	0.967613	0.944659	0.947833	0.96851	0.94967	0.952843	0.952991	0.93875	0.912613	0.932498	0.914363	0.918212
Am	2337	0.834811	0.830985	0.858052	0.846263	0.843025	0.859881	0.868028	0.822091	0.848437	0.846008	0.847289	0.86897	0.851748	0.857923	0.835968	0.848795	0.837787	0.827153	0.82082	0.792597	0.726055	0.739074	0.728677	0.71389
Um	2359	0.823853	0.808764	0.825965	0.808052	0.838479	0.839202	0.816534	0.801972	0.790292	0.815869	0.825793	0.824117	0.837389	0.82218	0.818995	0.827449	0.832028	0.832648	0.810772	0.795941	0.826947	0.81898	0.821866	0.842184
Cm	2383	0.883433	0.872635	0.873775	0.865361	0.846268	0.881569	0.881312	0.87522	0.862712	0.858297	0.878621	0.878739	0.849347	0.864693	0.862072	0.88051	0.847982	0.882972	0.842468	0.847774	0.745041	0.767189	0.751979	0.80388
Gm	2398	0.926804	0.92271	0.929236	0.936362	0.925884	0.940101	0.932186	0.92802	0.914138	0.932698	0.923942	0.932926	0.944648	0.927316	0.935047	0.940903	0.924132	0.922688	0.912776	0.90981	0.849832	0.841032	0.85387	0.853812
Cm	2852	0.828122	0.841823	0.828395	0.815286	0.824981	0.835472	0.826812	0.818631	0.843567	0.819362	0.815067	0.828446	0.83024	0.819551	0.809442	0.815929	0.807059	0.807926	0.826525	0.79952	0.81901	0.809387	0.820753	0.831415
Am	2869	0.898323	0.911066	0.892347	0.904708	0.903834	0.904734	0.913818	0.90696	0.916722	0.902493	0.905383	0.904361	0.909147	0.913353	0.905678	0.899583	0.902162	0.91213	0.876788	0.891474	0.865377	0.827455	0.867367	0.872007
Am	2875	0.913315	0.917273	0.919002	0.912899	0.913505	0.914914	0.930762	0.921396	0.898106	0.915294	0.924142	0.924486	0.913984	0.934328	0.915583	0.929603	0.928011	0.922396	0.895952	0.902689	0.887507	0.898443	0.892594	0.900188
Gm	2895	0.656455	0.742077	0.661556	0.651715	0.632683	0.673487	0.790728	0.67269	0.666667	0.633582	0.602892	0.665804	0.681124	0.640973	0.600902	0.667772	0.676245	0.545375	0.717915	0.717484	0.631697	0.618696	0.748393	0.674092
Am	2911	0.509845	0.564347	0.527868	0.458971	0.583136	0.505946	0.469816	0.472169	0.42699	0.545621	0.530271	0.553095	0.554054	0.446592	0.439515	0.616402	0.503434	0.450578	0.559342	0.603103	0.518088	0.250624	0.461177	0.57028
Am	2936	0.866733	0.834501	0.93759	0.891117	0.875582	0.839865	0.901707	0.882957	0.890173	0.883171	0.871135	0.821996	0.827621	0.884848	0.825604	0.839714	0.889213	0.784307	0.899026	0.871067	0.862816	0.865724	0.816351	0.806861
Gm	2943	0.935784	0.955049	0.949269	0.975281	0.950537	0.926744	0.978175	0.952017	0.955125	0.958396	0.96963	0.943516	0.938376	0.931224	0.960155	0.93413	0.95096	0.950815	0.943664	0.950257	0.946044	0.957082	0.971918	0.984915
Cm	2959	0.906857	0.889987	0.89456	0.892501	0.898651	0.909035	0.902459	0.897328	0.885472	0.890834	0.893429	0.908537	0.874172	0.871045	0.876847	0.884435	0.881888	0.897326	0.872062	0.862496	0.779844	0.781028	0.813491	0.811048
Um	2969	0.808272	0.835342	0.81843	0.816796	0.813068	0.826718	0.799116	0.833557	0.830237	0.824182	0.836222	0.821442	0.847152	0.799187	0.773187	0.81799	0.835807	0.81306	0.808788	0.836932	0.825129	0.857274	0.819575	0.832677
Am	2976	0.916591	0.914453	0.89898	0.913561	0.913185	0.913622	0.901889	0.901886	0.905395	0.919557	0.915053	0.91814	0.897489	0.923129	0.896859	0.923952	0.89693	0.913156	0.893221	0.889205	0.899974	0.887151	0.914625	0.900848
Am	2981	0.811577	0.855495	0.830454	0.830528	0.822713	0.860799	0.870709	0.841215	0.780024	0.842173	0.813556	0.884004	0.849765	0.840245	0.848985	0.85805	0.839544	0.837103	0.84981	0.870627	0.852649	0.83914	0.851577	0.852703
Cm	2992	0.894064	0.876761	0.906918	0.913992	0.898342	0.889137	0.902093	0.886908	0.884417	0.892991	0.893105	0.896508	0.888634	0.896074	0.89554	0.913246	0.915865	0.920657	0.870872	0.884827	0.889175	0.882636	0.886196	0.89261
Am	3018	0.629286	0.588106	0.675482	0.582482	0.657258	0.630247	0.610009	0.622807	0.636115	0.590218	0.693282	0.60834	0.588652	0.634432	0.598543	0.718935	0.670631	0.642989	0.663504	0.606533	0.464696	0.398147	0.427294	0.513206
Cm	3020	0.809572	0.839153	0.854064	0.832063	0.846841	0.838164	0.868436	0.842347	0.869441	0.862508	0.872537	0.824273	0.802051	0.858858	0.84634	0.847951	0.808588	0.814218	0.835747	0.817066	0.66087	0.723419	0.711446	0.614648
Cm	3038	0.874172	0.879108	0.87719	0.874529	0.869066	0.90322	0.853876	0.86074	0.880133	0.875188	0.881806	0.865918	0.873383	0.870449	0.891352	0.887407	0.886488	0.867197	0.830156	0.876164	0.896116	0.81815	0.846788	0.856835
Gm	3050	0.850612	0.869438	0.880058	0.857477	0.878624	0.864306	0.860939	0.874414	0.857311	0.87399	0.877221	0.880997	0.896961	0.865262	0.893237	0.87383	0.901589	0.885231	0.871398	0.864047	0.885106	0.893546	0.890851	0.896045
Um	3076	0.793059	0.825649	0.829179	0.798893	0.795229	0.838553	0.834583	0.799231	0.804596	0.832915	0.814063	0.838527	0.833869	0.823395	0.8295	0.806144	0.824542	0.852619	0.805816	0.801461	0.823593	0.827016	0.83595	0.823036
Gm	3095	0.866036	0.845043	0.848144	0.857921	0.851013	0.857176	0.85354	0.852233	0.875911	0.847898	0.839185	0.860304	0.848888	0.867249	0.847799	0.84826	0.848784	0.876992	0.817997	0.81875	0.786371	0.781336	0.791739	0.783045
Gm	3156	0.816547	0.878728	0.892351	0.861334	0.889733	0.852688	0.771926	0.876075	0.855172	0.881781	0.855757	0.855395	0.89285	0.878347	0.862775	0.852713	0.794108	0.880525	0.892981	0.846015	0.664737	0.753465	0.744824	0.841974
Cm	3168	0.862778	0.881435	0.883624	0.888179	0.858807	0.859589	0.867708	0.849619	0.84485	0.887429	0.896104	0.887545	0.934284	0.867793	0.892582	0.884693	0.863457	0.837719	0.790984	0.83402	0.837367	0.820056	0.871166	0.811911
Gm	3305	0.90716	0.913221	0.920697	0.887003	0.914845	0.905974	0.905414	0.925809	0.893851	0.906839	0.911397	0.896577	0.904032	0.925714	0.89578	0.915583	0.912246	0.932264	0.918967	0.874495	0.927312	0.906232	0.900595	0.89281
Um	3336	0.805365	0.837439	0.840434	0.834137	0.848078	0.794685	0.859392	0.814903	0.844011	0.817458	0.793531	0.820317	0.840218	0.833954	0.822554	0.85199	0.837986	0.870156	0.802971	0.790307	0.783043	0.824266	0.860767	0.758412
Gm	3337	0.886299	0.891258	0.900983	0.90565	0.925458	0.92435	0.929063	0.880085	0.891142	0.905943	0.88953	0.91418	0.867725	0.897463	0.901852	0.903978	0.901061	0.890847	0.909626	0.881603	0.877002	0.87147	0.827968	0.856099
Um	3415	0.843946	0.861464	0.866267	0.826799	0.860534	0.882825	0.878369	0.85903	0.901763	0.87541	0.887398	0.848606	0.870713	0.891042	0.876006	0.883309	0.867701	0.85707	0.836156	0.868666	0.829683	0.87058	0.86793	0.852713
Gm	3479	0.845033	0.839764	0.88506	0.768867	0.8677	0.847867	0.84823	0.833187	0.791006	0.806462	0.866343	0.86848	0.85204	0.860311	0.89251	0.828799	0.748127	0.756731	0.84739	0.737598	0.77214	0.72928	0.762075	0.784941
Gm	3501	0.885277	0.901797	0.860251	0.854007	0.864437	0.89896	0.905123	0.863132	0.831422	0.89011	0.865557	0.871342	0.881457	0.882013	0.857315	0.887051	0.870809	0.852111	0.864023	0.868311	0.876025	0.854592	0.875807	0.841743
Gm	3534	0.734474	0.758641	0.804541	0.772873	0.740914	0.806545	0.793219	0.778637	0.812472	0.752787	0.806904	0.732734	0.79056	0.753277	0.781363	0.708047	0.738255	0.799854	0.695439	0.673274	0.611359	0.581761	0.59802	0.559846
Cm	3565	0.721039	0.674521	0.674378	0.707701	0.712699	0.75121	0.679609	0.694977	0.664067	0.70022	0.702384	0.701118	0.695187	0.75408	0.619682	0.641713	0.690625	0.633693	0.772064	0.791751	0.766079	0.710156	0.77487	0.758418
Gm	3603	0.850924	0.888357	0.891001	0.863513	0.892965	0.876168	0.905067	0.853959	0.851092	0.878523	0.865203	0.861446	0.8646	0.88268	0.8928	0.868723	0.863795	0.859246	0.861952	0.847994	0.7739	0.793834	0.794658	0.823781
Um	3607	0.936815	0.936187	0.953192	0.928734	0.93069	0.913575	0.950439	0.925119	0.917673	0.923313	0.89628	0.923589	0.919898	0.907677	0.884591	0.932855	0.876886	0.858566	0.872034	0.85663	0.899326	0.918737	0.870027	0.888417
Gm	3608	0.910154	0.942077	0.923592	0.924989	0.905084	0.931583	0.928659	0.91928	0.915619	0.923168	0.908593	0.925897	0.933668	0.924467	0.901736	0.909347	0.920736	0.930128	0.881759	0.908035	0.911203	0.932933	0.9269	0.918993
Am	3632	0.885016	0.902551	0.903227	0.897482	0.888903	0.924715	0.910396	0.895306	0.884297	0.882957	0.908405	0.893648	0.912909	0.913619	0.886791	0.895058	0.918886	0.892635	0.895204	0.89539	0.912209	0.893795	0.914867	0.912166
Cm	3645	0.939024	0.919458	0.912547	0.932629	0.940451	0.911299	0.88251	0.920631	0.934752	0.932381	0.925445	0.903546	0.895161	0.912069	0.904086	0.919923	0.931636	0.911768	0.898936	0.92131	0.910638	0.892734	0.854048	0.914753
Am	3680	0.806694	0.813146	0.819489	0.821865	0.825332	0.807193	0.828233	0.811026	0.817102	0.795039	0.812029	0.831014	0.82213	0.797061	0.808329	0.817825	0.80507	0.791935	0.796485	0.781816	0.60551	0.596357	0.60982	0.631837
Am	3699	0.869829	0.84994	0.912718	0.867966	0.879671	0.906139	0.886627	0.8633	0.84132	0.8679	0.884866	0.845694	0.844795	0.876832	0.913026	0.849007	0.902339	0.82165	0.904188	0.879681	0.776106	0.805866	0.785518	0.815437
Um	3729	0.780267	0.830846	0.875851	0.82765	0.854477	0.848324	0.861926	0.828433	0.870081	0.869915	0.849445	0.860724	0.860357	0.839683	0.860667	0.849257	0.871988	0.850611	0.853269	0.829051	0.803709	0.85553	0.87847	0.777251
Gm	3732	0.939289	0.942246	0.96326	0.962176	0.949563	0.935629	0.959954	0.937494	0.942122	0.955263	0.94507	0.958707	0.944818	0.951161	0.954075	0.935343	0.938791	0.940084	0.946482	0.925825	0.930065	0.933501	0.91206	0.919437
Gm	3746	0.856838	0.887135	0.887419	0.855314	0.895216	0.902865	0.880993	0.841543	0.855408	0.87253	0.863172	0.872225	0.873206	0.871561	0.862338	0.829817	0.891595	0.89088	0.869104	0.811078	0.707954	0.748066	0.725258	0.722955
Cm	4013	0.858639	0.862324	0.861439	0.837716	0.848671	0.860404	0.86466	0.856954	0.820961	0.859904	0.854596	0.84981	0.873696	0.859743	0.851951	0.874493	0.863702	0.855738	0.859385	0.872413	0.881724	0.896976	0.892089	0.881351
	new position identified
	new position confirmed by low dNTP primer extension
	previously known position confirmed by low dNTP primer extension
	hypomethylated position (cut-off 0.75)
(*)	This modified position was detected in Homo sapiens, Xenopus tropicalis and we identified a suitable snoRNA guide in Xenopus laevis but we did not find a modified nucleotide at this position at the inspected stages of development.
bold	modified position not conserved between X. laevis and human cell lines
