# Supplementary material for: Systematic mapping of rRNA 2’-O methylation during frog development and involvement of the methyltransferase Fibrillarin in eye and craniofacial development in Xenopus laevis
Source: PLoS Genet. 2022 Jan 18;18(1):e1010012. doi: 10.1371/journal.pgen.1010012 (PMC8797249; doi:10.1371/journal.pgen.1010012)
Supplement: S3 Table — The sequence of box C/D snoRNAs assigned to each 2’-O methylated rRNA position is provided. SnoRNAs which were already present in the Rfam database are indicated by name. C box (blue), D box (green), D’ box (purple), and complementary sequences (orange) are highlighted for each newly identified snoRNA. For reference, the positions modified in X. tropicalis and the identified snoRNAs in X. tropicalis are indicated (see [67] for details). (XLSX) [file pgen.1010012.s008.xlsx]

## Sheet: Sheet1
S3 Table: List of box C/D snoRNA candidates for the identified 2’-O methylated positions in X. laevis
Xenopus laevis 18S rRNA_RefSeq (X02995.1)		snoRNA	Xenopus tropicalis 18S rRNA		snoRNA
Residue type	Position		Residue type	Position	snoRD
Am	27	SNORD27	Am	27	27
Am	99	SNORD57	Am	99	57
Um	116	SNORD42	Um	116	42 (2 different copies)
Um	121	ACAGAUGAUGUGACAUUAAUAGCGAUCAAAGCCUGAAAACCUGUGAUUGGAUCUUCAUUAACUGAUG	Um	121	4 (2 different copies)
Am	163	UAAUAUGAUGAAUUAACAGGCUUGACAUUUCCAUGGAGGUCUGUAAUUAGCUCUAUCUGACU	Am	163	44
Um	252	UGAAAGGAUGAAUGGGUUUUACCCACUAUUUACUGGACGACACAAGUCAUAUGACAUUAAGUCACCAAAGCCCUGAUC	Um	252	xtmg18S-U252
Um	393	UCAGAUGAUGACAAUUUCUCCGGAAUCUCUGCAUCUCUGUGAUGAUUUCCUCUUUGAACCCUUUUCCAGCUGAUG	Um	393	68 (2 different copies), 68x
Gm	401	ACCUGUGAUGAGAAUUUGGCUCCCUCUUCUGAAACUAGUGAGGAGAUUGCCAAUUGUUACCCAAAACCUCUGAGG	Gm	401	100 (2 different copies)
Cm	427	SNORD14	Cm	427	14 (6 different copies)
Am	433	SNORD83	Am	433	83
Am	449	SNORD16	Am	449	16 (2 different copies)
Gm	474	SNORD11	Gm	474	11 (3 different copies)
Am	477	SNORD70	Am	477	70 (2 different copies)
Cm	482	SNORD56	Cm	482	56
Am	541	GCCUGUGAUGAGCAGUGUACUCCUGAAUGUAGAUAUCAUGUCUAUAAAUGAUGCGUUAAAGGAUUUACCUGAGG	Am	541	93 (4 different copies)
Am	555	SNORD62	Am	555	62 (3 different copies)
Gm	566	SNORD103	Gm	566	103 (5 different copies), 103x (4 different copies), 85
Um	592	SNORD65	Um	592	65 (4 different copies)
Gm	609	UCUGAUGCUGAUCAUGUCAGGAGGAGGUGUGUGUUUAUUUUAAUAUAUUCUAUACUGACA	Gm	609	54
Am	633	UGCAGUGAUGGUUGAAUUUCUUCACCUGAAACAACUUGUGUGGAUCUAAAACACGAGCUUUUUAACACUGAGC	Am	633	36 (3 different copies)
Gm	648	AAACAUGAAGACUAAACUGGAUUCUGAUUGGUUUAUGACUGAGCACAAGAUCCAACUCUGAUU	Gm	648	19 (2 different copies), 69
Cm	760	ACAGAUGAUGAGAACACGUGACUAUGAGAAAUCCAGUGAUAGUGUAAACGCUUACUGAUG	Cm	760	138, 138x
Um	762	SNORD52	Um	762	105, 52 (3 different copies)
Am	993	UGCAGUGAUGAGUAAAUUUGACUUUCGUUCUACUGACUUUUGCUGAAGCCAAAUAUUUGUAUCUGAAA	Am	993	59 (3 different copies)
Um	1250	CACAAUGAUGUCAUAAUAAUCUGUCAAUCCUCUGAUCUGUGUGAUGUCAACAUUUUAUAUCCUGAGU	Um	1250	110 (2 different copies)
Um	1288	CCUGAUGAUGAUAAUGCAGCAGCACCACCUGACCAGGCAGCACCGCCACCACCUGACCAGGCAGCACCGCCACCACCUGACC	Um	1288	33 (2 different copies)
Gm	1290	CAUCAUGAUGAUCAGAUUCCGCAGGAGAACAUGCAUCACUUUGAGCAUUUUUAUAUUUUUGGUUUGUUUGAUUAUGGCAGGCCUGAAG	Gm	1290	32 (2 different copies)
Am	1345	SNORD30	Am	1345	28, 30
Cm	1353	SNORD28	Cm	1353	28
Um	1400	SNORD61	Um	1400	61
Gm	1448	GCCAAUGAUGAGACCAAUCACAGACCUGUUCUGAAAGCAAUGAGGACAGCUUACUAACUCUGAGG	Gm	1448	25
Am	1636	SNORD82	Am	1636	82
Cm	1661	CUAAAGGAUGAACUUUUUCGACGGGCGGACAGACUGAUUGCCACAGGCAGUCAUUGUUGAAUGUCGAAUUCUGAUC	Cm	1661	43
Um	1761	SNORD20	Um	1761	20
Xenopus laevis 5.8S rRNA_RefSeq (X02995.1)		snoRNA	Xenopus tropicalis 5.8S rRNA		snoRNA
Residue type	Position		Residue type	Position	snoRD
Um	17	SNORD71	Um	14	71
Gm	78	SNORD96	Gm	75	96
Xenopus laevis 28S rRNA_isolate Gosselies (MT122800)		snoRNA	Xenopus tropicalis 28S rRNA		snoRNA
Residue type	Position		Residue type	Position	snoRD
Am	393	SNORD26	Am	394	26
Am	395	UUAAAUGAUGACAAUCACUUUGAACUCUCUCACUGAGACAGAGAUGACAAACAAAGCACUGAUUCCAUGGUCUAAAUGCUGACC	Am	396	81
Gm	432	GAGAAUGAUGAACAGCUGCUUUUUUGUGAUGACUGUGACCGUGGAUACCACAUGUACUGUCUAAUCCCACCCGUGGCUGAAC
Am	960	UGAUGUGAUGAGAUUGCAUAUUCCGUGUUUCAUCUGAGAAUCCUAUGAUUAUGCACAUGCCCUGAUC	Am	954	126 (2 different copies)
Am	963	SNORD18	Am	957	18 (4 different copies)
Cm	977	GCAGGUGAUGAGUUCAGCGCGUUAGACUUCUGAUGCUGAUGAGGUCACAAUUCUGACCUGAUG	Cm	971	104
Cm	1113	UAAUAUGAUGAAUCCUAGGGACCAGGUAGGGCCCUGCUGUAUGAAUGACAGGUGCUUUUAUGAGAAAAAGACUGCCAUUUCUGCACUGACA
Gm	1183	SNORD2	Gm	1175	2 (2 different copies)
Am	1185	SNORD51	Am	1177	51 (2 different copies)
Am	1195	UCAUAUGAUGAUGCCUCAUGAACUGGCCCACAUGGUUCAUCAGCAGAGGAAAUCUUCAAACCAGCCCUGUUCUAGAACUGACU	Am	1187	77, 80 (3 different copies)
Gm	1286	CACAAUGAUGAACACAUAGUUCAGCUGAUUAACACUGAUGAAUUAACUUGUCUUUCGCUCCUAUCUGAUG	Gm	1276	80 (3 different copies)
Gm	1402	SNORD73	Gm	1391	73 (3 different copies)
			Am	1401	73 (3 different copies)
Am	1515	SNORD38	Am	1506	38 (5 different copies)
Cm	1525	GGACAUGAUGAGAAAAGACUUGCUGAUCCCUUAUGAUUAGAAAUACCGCAGCGGUCUGACU	Cm	1516	48 (2 different copies)
Cm	1836	SNORD24	Cm	1828	24 (2 different copies)
Am	1848	AAGCUUGAUGACAAAGGCUCCUAGCUCCUAUUUGCUACUCUUGACUGCAGGAAUGAUGAGAGUGCAAACCACCUUAUCUGUAUCUGAG	Am	1840	76
Gm	1849	UGUUUUGAUGAAUAAGCAUACAGCAUACUAUUUGCCACUCUGAAAUUCACAGCUGUAACUCCUAUUUAUUGCCUGAAG	Gm	1841
Cm	1850	SNORD24	Cm	1842	24 (2 different copies), 102 (2 different copies)
Am	1886	UCAGAUGAUGACAAUUUCUCCGGAAUCUCUGCAUCUCUGUGAUGAUUUCCUCUUUGAACCCUUUUCCAGCUGAUG	Am	1878	68 (2 different copies)
Um	1900	UCCAAUGAUUAAAUCUCAUAUUGCUGUUCACAUAAUGAUAUUCUGUGAUUAGCUCAUAUAUUUAGAUGAGG	Um	1892	143
Cm	1907	UCAUGUGAUGAUAUUUUGAAGUUCAACUGCUGUAUGACUAAAGUGUGAACAAACUUGUAAACUACUGACUCGAACUGACU	Cm	1899	5 (2 different copies)
Gm	1909	CACUAUUAUGAUUUUCAUGUUUUGAUGAAUGGCAAUGUUCAACUGCUCUGAAC	Gm	1901	6 (2 different copies)
Am	2309	SNORD99	Am	2303	99 (3 different copies)
Cm	2326	GUAAAUGAUGAAAAAUGCUGCAAAACUUAAUUUGCUGUGUGGAAAACAACCUUGGAGAACUGAGC	Cm	2320	55 (2 different copies)
Am	2337	CCACAUGUUGAUACUUCUGGAUUCCACAGGCUGUUCCUGGUUCCUCUGAGAACAUUCUAGUGCUCUCUGAAG	Am	2331	95
Um	2359	SNORD34	Um	2353	34
Cm	2383	SNORD50	Cm	2377	50 (4 different copies)
Gm	2398	SNORD50	Gm	2392	50 (4 different copies)
Cm	2852	SNORD88	Cm	2839	88 (7 different copies)
Am	2869	AAAAAUGAUGACUUAUUUCUUCACUUUGACCUGAAAGCAAAGAUGAAAUCGUAUAGUCUGAUC	Am	2856	37
Am	2875	SNORD36	Am	2862	36 (3 different copies)
Gm	2895	CAUAAUGAUGAUUAUAUUUUGCCGUUUACCCGACAGAAUGUAUGUGGUGAAACCUCAAUUAGAAUCUGAAA	Gm	2882	87 (3 different copies)
Am	2911	SNORD46	Am	2898	46 (2 different copies)
Am	2936	SNORD15	Am	2923	15 (4 different copies)
Gm	2943	SNORD15	Gm	2930	15 (4 different copies)
Cm	2959	CUCUAUGAGGAGGAGAUGAGAGAUAUCCCAUGCGUGUCAUCUGAUGCCCACGUCUCUCUCUGCUUCUGGCCUGCACUGCCUGCGUCCUGCGGGUUGGGGUUGGCUGGAGCAGAGGAUUCUGGGAGAUGAUC	Cm	2946	10
Um	2969	AAGUGUCAUGAAAUCAAUGUUUCUUCCAUUUUCUGAUAGUGAACAUUUUUCGCAGAAAAUGGCUGCAACGAUUUUGAGUGUCAGUGAUCCUACUGAAUAUUUUUUCUGAAA	Um	2956	17
Am	2976	SNORD30	Am	2963	28, 30
Am	2981	SNORD79	Am	2968	79 (2 different copies)
Cm	2992	SNORD74	Cm	2979	74
Am	3018	AAUAAUGAGGACACCUAUUUCCUUGGCUGUGUCUGAGCAAAGUUUGAGCCGUCCCUUUCACUGUUGCUGAAU	Am	3005	92 (3 different copies)
Cm	3020	SNORD53	Cm	3007	53 (3 different copies)
Cm	3038	SNORD47	Cm	3025	47 (2 different copies)
Gm	3050	SNORD12	Gm	3037	12 (3 different copies)
Um	3076	SNORD52	Um	3063	52 (4 different copies)
Gm	3095	CAAAGUGAUGAGUUUUCAUGUCUCUUCUCUGAGAAAAUCAUGGAGAGAAUAAAAUACUGCUGAUA	Gm	3082	111 (4 different copies)
Gm	3156	CUCGAUGAUGAUAUUUCUCCUAACUAUUUGCUUUCUGAGCAAAUAUGAGUCAACCAUUUCACCGGUUCUGAGA	Gm	3143	102
Cm	3168	SNORD75	Cm	3155	75
Gm	3305	SNORD31	Gm	3291	31 (2 different copies)
Um	3336	UGCAAUGAUGUUGUUAUUCUUAGGAGACCUUCAGAUUUAUAGAUGAAAAGAAAUCAAGAAUUCUGAGC	Um	3322	58 (5 different copies)
Gm	3337	GGCAAUGAUGACUAUCUUAGGACACCUUUGGAAUCAAACAUGAAACCAACCUUAAUUCUGAGC	Gm	3323	58 (5 different copies)
Um	3415	SNORD41	Um	3403	41 (5 different copies)
Gm	3479	SNORD60	Gm	3468	60 (6 different copies)
Gm	3501	CAAAAUGAUGUUUUUUGAGUGAUCCUUGUCUGACAGCACUUAUGUACUUAUGUACGAAUGGUAUGAGGCUGAAG	Gm	3490	1 (2 different copies)
Gm	3534	UCCAGUGAUGAAUCUUCCACUAUACCCUGAGCUGACGCAUGUUGGCUAUGACUAGUAUCGUCGCUAUGCUGAAG	Gm	3524	mgxt28s-G3524
Cm	3565	SNORD49	Cm	3555	49 (2 different copies)
Gm	3603	UGGCGUCAUGACCCUGGCAUCCAAUCCAACGCUGACGUUUCGGCGCUGGCGACCAAUCAGCCGCUGACGACUCGUCUGACU	Gm	3593	19 (2 different copies), 69
Um	3607	AUUUAUGAUGAUCAAAGAAUAAAAAUCAGUGAACAAUCCCUGUAAUUCAAAUUGAGUACUUAGACUUUGUGAUUUUUUUAGUCCAUUUUAUUCUGACC	Um	3597
Gm	3608	*	Gm	3598	Spb1
Am	3632	SNORD29	Am	3622	29
Cm	3645	SNORD35	Cm	3635	35 (3 different copies)
Am	3680	GAGCCUGAUGAACAUUCAACACAUCAUCAUGAUAGAAGGGUAUUUCCAUCAUCCCCUGACA	Am	3670	138
Am	3699	AAUGCUGAUGAGCUCAUGUUAAGCAGGAUUACACUGAUAAUGCUGAUGAGCUCAUGUUAAGCAGGAUUACUCUGAUC	Am	3689	119
Um	3729	SNORD72	Um	3719	72 (2 different copies)
Gm	3732	SNORD78	Gm	3722	78
Gm	3746	SNORD121A	Gm	3736	121 (2 different copies)
Cm	4013	GUAAAUGAUGAAUUAUUGAAUCAGGUCUCUGACUUCUCUGAGGAUAACCUGACC	Cm	4004	mgxt28s-C4004
		C Box
		D Box
		D'Box
		Complementary Sequence
		* position modified by a stand-alone methyltransferase, Spb1/FTSJ3
