# Supplementary material for: Systematic mapping of rRNA 2’-O methylation during frog development and involvement of the methyltransferase Fibrillarin in eye and craniofacial development in Xenopus laevis
Source: PLoS Genet. 2022 Jan 18;18(1):e1010012. doi: 10.1371/journal.pgen.1010012 (PMC8797249; doi:10.1371/journal.pgen.1010012)
Supplement: S4 Table — (XLSX) [file pgen.1010012.s009.xlsx]

## Sheet: Sheet1
S4 Table: List of primers used in this study
low dNTPs primer extension
LD oligo name	alternative name	oligo sequence
LD4277	XL_28S_PE_395/393	GGACCCCACCCGTTTACCTCT
LD4278	XL_28S_PE_991	CCTCACCTTCATTGCGCCACA
LD4279	XL_28S_PE_1286	ACTTCGGAGGGAACCAGCTAC
LD4280	XL_28S_PE_1886	AGGACCGACTGACCCATGTTC
LD4281	XL_28S_PE_2323	CCTTACCTACATTGTTCTAAC
LD4282	XL_28S_PE_2398	CGCGCCCCAGCCCGACCGACC
LD4283	XL_28S_PE_2778	CCTCGGGCCTTCGCGATGCTT
LD4284	XL_28S_PE_2898	ACGAGGCATTTGGCTACCTTA
LD4285	XL_28S_PE_2943	AGTGGGAATCTCGTTCATCCA
LD4286	XL_28S_PE_3050	TCTTCACAGTTGCAGACTAGA
LD4287	XL_28S_PE_3305	GCTCGCCTTAGGACACCTGCG
LD4288	XL_28S_PE_3501	AAAAGCGACGTCGCTATGAAC
LD4289	XL_28S_PE_3534	ACAATGATAGGAAGAGCCGAC
LD4290	XL_28S_PE_3597	CTAAACCCAGCTCACGTTCCC
LD4291	XL_28S_PE_3898	CCCTTTCGTCCGCGCTCCGGT
LD4292	XL_28S_PE_4013	AGCGAGGTAGCTGCTCTGCTA
northern blot probes
LD oligo name	oligo sequence
LD2675/5’ ETS	AGCGAGACTCGACCGCGGAGCCTTCC
LD2678/ITS1	GGTTCCTCGTCGTCCCTTTCGGGG
LD4268/18S	GGCCTCGAAAGAGTCCTGTATTGTT
plasmid constructs
target	LD oligo name	oligo sequence
fbl	LD2748	AAAGGATCCATGCATATGAGACCAGGATTCAGCCC
	LD2749	AAAGGCCTCTCGAGTCATTTCTTCTGTTTGGGCGGC
	LD3036	ACTGACGAATTCGATGAGACCAGGATTCAGCCCCAGAGG
	LD3881	TTTGCAGCCGTGGCTCAACCTGATCAGACCAGGATCGTCG
	LD3882	AGCCACGGCTGCAAAGACCACGTCCACCATTCCCACTAAC
ubtf	LD2772	GAAAGATCTATCGATATGAATGGAGCTGCTGGGG
	LD2773	AAAGGCCTCTCGAGTCAGTTTGAGTCCGAGTCAGAAG
ncl	LD2746	AAAGGATCCATGCATATGGTCAAGTTAGCTAAGGGTGC
	LD2747	AAAGGCCTCTCGAGTCAGTCATCAAACCTTATCTTCTTTC
RTqPCR
target	oligo name	oligo sequence
fbl	LD4164	ACCAAAAACCTTGTTCCTGGG
	LD4165	TGATCGACTCCTCCCAGAATG
ubtf	LD4192	GGGCACGTGGTTAAATATGG
	LD4193	ATTCATGGGTGCTTTCTTGG
ncl	LD4197	CATGGAAGATGGGACTGCTT
	LD4198	AGACAAGCTGCTGAAGCACA
sox3	sox3#1	TACCTGTGCTGGATCTGCTG
	sox3#2	AGACACTTACGCGCACATGA
slug	slug#1	CACACGTTACCCTGCGTATG
	slug#2	TCTGTCTGCGAATGCTCTGT
krt12	krt12#1	CTCACTTTGCCAGCACTCTG
	krt12#2	GTGATAGCAATGGCCTTCGT
gapdh	gapdh#1	TAGTTGGCGTGAACCATGAG
	gapdh#2	GCCAAAGTTGTCGTTGATGA
