# Supplementary material for: Systematic mapping of rRNA 2’-O methylation during frog development and involvement of the methyltransferase Fibrillarin in eye and craniofacial development in Xenopus laevis
Source: PLoS Genet. 2022 Jan 18;18(1):e1010012. doi: 10.1371/journal.pgen.1010012 (PMC8797249; doi:10.1371/journal.pgen.1010012)
Supplement: S5 Table — (XLSX) [file pgen.1010012.s010.xlsx]

## Sheet: Sheet1
S5 Table: Morpholinos used in this study
LD oligo name	oligo sequence
Control	CCTCTTACCTCAGTTACAATTTATA
FBL	AGATCGAGCAGGAGAATCGCAGCGC
UBTF	CCAGTGTAGGATGAACGGAGCAGCT
NCL	ACACCGGCCATCATGGTGAAACTAG
